# Supplementary material for: CellDeathPred: a deep learning framework for ferroptosis and apoptosis prediction based on cell painting
Source: Cell Death Discov. 2023 Jul 31;9:277. doi: 10.1038/s41420-023-01559-y (PMC10390533; doi:10.1038/s41420-023-01559-y)
Supplement: Supplementary file 1 — Supplementary Table 1 [file 41420_2023_1559_MOESM1_ESM.xlsx]

## Sheet: Tabelle1
Analysis Sequence in Columbus 2.9.1
Input Image	Input
	Flatfield Correction : Advanced
	Stack Processing : Maximum Projection
	Min. Global Binning : Dynamic
Filter Image	Input		Method		Output
	Channel : HOECHST 33342		Method : Smoothing		Output Image : Median Smoothed
			Filter : Median
			Scale : 2 px
Filter Image (2)	Input		Method		Output
	Channel : SYTO 14		Method : Smoothing		Output Image : Median Smoothed (2)
			Filter : Median
			Scale : 2 px
Filter Image (3)	Input		Method		Output
	Channel : SYTO 14		Method : Sliding Parabola		Output Image : Sliding Parabola
			Curvature : 10
Find Nuclei	Input		Method		Output
	Channel : Median Smoothed		Method : B		Output Population : Nuclei
	ROI : None		Common Threshold : 0.35
			Area : > 30 µm²
			Splitting Coefficient : 7
			Individual Threshold : 0.35
			Contrast : > 0.25
Calculate Morphology Properties	Input		Method		Output
	Population : Nuclei		Method : Standard		Property Prefix : Nucleus
	Region : Nucleus		Area
			Roundness
			Width
			Length
Find Cytoplasm	Input		Method		Output
	Channel : Median Smoothed (2)		Method : A
	Nuclei : Nuclei		Individual Threshold : 0.2
Find Cytoplasm (2)	Input		Method		Output
	Channel : Median Smoothed (2)		Method : E		Output Population : MultiNucleated Cells
	Nuclei : Nuclei		Common Threshold : 0.45
			Individual Threshold : 0.15
Select Population	Input		Method		Output
	Population : Nuclei		Method : Common Filters		Output Population : Nuclei Selected
			Remove Border Objects
			Region : Cell
Select Population (2)	Input		Method		Output
	Population : Nuclei Selected		Method : Filter by Property		Output Population : Nuclei Selected Selected
			Nucleus Roundness : > 0.6
Calculate Properties	Input		Method		Output
	Population : MultiNucleated Cells		Method : By Related Population		Property Suffix : Nuclei per cell
			Related Population : Nuclei Selected Selected
			Number of Nuclei Selected Selected
Select Population (4)	Input		Method		Output
	Population : MultiNucleated Cells		Method : Filter by Property		Output Population : MultiNucleated Cells Selected
			Number of Nuclei Selected Selected- Nuclei per cell : > 2
Calculate Intensity Properties	Input		Method		Output
	Channel : Alexa 488		Method : Standard		Property Prefix : Intensity Nucleus ER
	Population : Nuclei Selected Selected		Mean
	Region : Nucleus		Median
			Sum
			Quantile Fraction : 50 %
			Contrast
Calculate Intensity Properties (2)	Input		Method		Output
	Channel : Alexa 488		Method : Standard		Property Prefix : Intensity Cytoplasm ER
	Population : Nuclei Selected Selected		Mean
	Region : Cytoplasm		Median
			Sum
			Quantile Fraction : 75 %
			Contrast
Calculate Intensity Properties (4)	Input		Method		Output
	Channel : HOECHST 33342		Method : Standard		Property Prefix : Intensity Nucleus DNA
	Population : Nuclei Selected Selected		Mean
	Region : Nucleus		Median
			Sum
			Quantile Fraction : 75 %
			Contrast
Calculate Intensity Properties (6)	Input		Method		Output
	Channel : MitoTracker Deep Red		Method : Standard		Property Prefix : Intensity Cytoplasm Mito
	Population : Nuclei Selected Selected		Mean
	Region : Cytoplasm		Median
			Sum
			Quantile Fraction : 75 %
			Contrast
Calculate Intensity Properties (7)	Input		Method		Output
	Channel : SYTO 14		Method : Standard		Property Prefix : Intensity Cytoplasm RNA
	Population : Nuclei Selected Selected		Mean
	Region : Cytoplasm		Median
			Sum
			Quantile Fraction : 75 %
			Contrast
Calculate Intensity Properties (8)	Input		Method		Output
	Channel : SYTO 14		Method : Standard		Property Prefix : Intensity Nucleus RNA
	Population : Nuclei Selected Selected		Mean
	Region : Nucleus		Median
			Sum
			Quantile Fraction : 75 %
			Contrast
Calculate Texture Properties	Input		Method		Output
	Channel : Alexa 488		Method : SER Features		Property Prefix : Cytoplasm ER
	Population : Nuclei Selected Selected		Scale : 2 px
	Region : Cytoplasm		Normalization by : Kernel
			SER Spot
			SER Hole
			SER Edge
			SER Ridge
			SER Valley
			SER Saddle
			SER Bright
			SER Dark
Calculate Texture Properties (2)	Input		Method		Output
	Channel : MitoTracker Deep Red		Method : SER Features		Property Prefix : Cytoplasm Mito
	Population : Nuclei Selected Selected		Scale : 2 px
	Region : Cytoplasm		Normalization by : Kernel
			SER Spot
			SER Hole
			SER Edge
			SER Ridge
			SER Valley
			SER Saddle
			SER Bright
			SER Dark
Calculate Texture Properties (3)	Input		Method		Output
	Channel : SYTO 14		Method : SER Features		Property Prefix : Nucleus RNA
	Population : Nuclei Selected Selected		Scale : 2 px
	Region : Nucleus		Normalization by : Kernel
			SER Spot
			SER Hole
			SER Edge
			SER Ridge
			SER Valley
			SER Saddle
			SER Bright
			SER Dark
Calculate Texture Properties (4)	Input		Method		Output
	Channel : SYTO 14		Method : SER Features		Property Prefix : Cytoplasm RNA
	Population : Nuclei Selected Selected		Scale : 2 px
	Region : Cytoplasm		Normalization by : Kernel
			SER Spot
			SER Hole
			SER Edge
			SER Ridge
			SER Valley
			SER Saddle
			SER Bright
			SER Dark
Calculate Texture Properties (5)	Input		Method		Output
	Channel : HOECHST 33342		Method : SER Features		Property Prefix : Nucleus Hoechst
	Population : Nuclei Selected Selected		Scale : 2 px
	Region : Nucleus		Normalization by : Kernel
			SER Spot
			SER Hole
			SER Edge
			SER Ridge
			SER Valley
			SER Saddle
			SER Bright
			SER Dark
Calculate Texture Properties (7)	Input		Method		Output
	Channel : Alexa 488		Method : SER Features		Property Prefix : Cytoplasm ER
	Population : Nuclei Selected Selected		Scale : 1 px
	Region : Cytoplasm		Normalization by : Kernel
			SER Spot
			SER Hole
			SER Edge
			SER Ridge
			SER Valley
			SER Saddle
			SER Bright
			SER Dark
Calculate Texture Properties (8)	Input		Method		Output
	Channel : MitoTracker Deep Red		Method : SER Features		Property Prefix : Cytoplasm MitoTracker Deep Red
	Population : Nuclei Selected Selected		Scale : 1 px
	Region : Cytoplasm		Normalization by : Kernel
			SER Spot
			SER Hole
			SER Edge
			SER Ridge
			SER Valley
			SER Saddle
			SER Bright
			SER Dark
Calculate Texture Properties (9)	Input		Method		Output
	Channel : SYTO 14		Method : SER Features		Property Prefix : Nucleus RNA
	Population : Nuclei Selected Selected		Scale : 1 px
	Region : Nucleus		Normalization by : Kernel
			SER Spot
			SER Hole
			SER Edge
			SER Ridge
			SER Valley
			SER Saddle
			SER Bright
			SER Dark
Calculate Texture Properties (10)	Input		Method		Output
	Channel : SYTO 14		Method : SER Features		Property Prefix : Cytoplasm RNA
	Population : Nuclei Selected Selected		Scale : 1 px
	Region : Cytoplasm		Normalization by : Kernel
			SER Spot
			SER Hole
			SER Edge
			SER Ridge
			SER Valley
			SER Saddle
			SER Bright
			SER Dark
Calculate Texture Properties (11)	Input		Method		Output
	Channel : HOECHST 33342		Method : SER Features		Property Prefix : Nucleus HOECHST 33342
	Population : Nuclei Selected Selected		Scale : 1 px
	Region : Nucleus		Normalization by : Kernel
			SER Spot
			SER Hole
			SER Edge
			SER Ridge
			SER Valley
			SER Saddle
			SER Bright
			SER Dark
Calculate Texture Properties (13)	Input		Method		Output
	Channel : Alexa 488		Method : SER Features		Property Prefix : Cytoplasm ER
	Population : Nuclei Selected Selected		Scale : 0 px
	Region : Cytoplasm		Normalization by : Kernel
			SER Spot
			SER Hole
			SER Edge
			SER Ridge
			SER Valley
			SER Saddle
			SER Bright
			SER Dark
Calculate Texture Properties (14)	Input		Method		Output
	Channel : MitoTracker Deep Red		Method : SER Features		Property Prefix : Cytoplasm MitoTracker Deep Red
	Population : Nuclei Selected Selected		Scale : 0 px
	Region : Cytoplasm		Normalization by : Kernel
			SER Spot
			SER Hole
			SER Edge
			SER Ridge
			SER Valley
			SER Saddle
			SER Bright
			SER Dark
Calculate Texture Properties (15)	Input		Method		Output
	Channel : SYTO 14		Method : SER Features		Property Prefix : Nucleus RNA
	Population : Nuclei Selected Selected		Scale : 0 px
	Region : Nucleus		Normalization by : Kernel
			SER Spot
			SER Hole
			SER Edge
			SER Ridge
			SER Valley
			SER Saddle
			SER Bright
			SER Dark
Calculate Texture Properties (16)	Input		Method		Output
	Channel : SYTO 14		Method : SER Features		Property Prefix : Cytoplasm RNA
	Population : Nuclei Selected Selected		Scale : 0 px
	Region : Cytoplasm		Normalization by : Kernel
			SER Spot
			SER Hole
			SER Edge
			SER Ridge
			SER Valley
			SER Saddle
			SER Bright
			SER Dark
Calculate Texture Properties (17)	Input		Method		Output
	Channel : HOECHST 33342		Method : SER Features		Property Prefix : Nucleus HOECHST 33342
	Population : Nuclei Selected Selected		Scale : 0 px
	Region : Nucleus		Normalization by : Kernel
			SER Spot
			SER Hole
			SER Edge
			SER Ridge
			SER Valley
			SER Saddle
			SER Bright
			SER Dark
Calculate Morphology Properties (2)	Input		Method		Output
	Population : Nuclei Selected Selected		Method : Standard		Property Prefix : Cell
	Region : Cell		Area
			Roundness
			Width
			Length
Calculate Morphology Properties (3)	Input		Method		Output
	Population : Nuclei Selected Selected		Method : Standard		Property Prefix : Nucleus
	Region : Nucleus		Area
			Roundness
			Width
			Length
Calculate Morphology Properties (4)	Input		Method		Output
	Population : Nuclei Selected Selected		Method : STAR		Property Prefix : Cell STAR ER
	Region : Cell		Channel : Alexa 488
			Symmetry
			Threshold Compactness
			Axial
			Radial
			Profile
			Profile Inner Region : Nucleus
			Profile Width : 4 px
			Sliding Parabola
			Curvature : 10
			Texture SER
			Scale : 1 px
			Normalization by : Kernel
Calculate Morphology Properties (5)	Input		Method		Output
	Population : Nuclei Selected Selected		Method : STAR		Property Prefix : Cell STAR MITO
	Region : Cell		Channel : MitoTracker Deep Red
			Symmetry
			Threshold Compactness
			Axial
			Radial
			Profile
			Profile Inner Region : Nucleus
			Profile Width : 4 px
			Sliding Parabola
			Curvature : 10
			Texture SER
			Scale : 1 px
			Normalization by : Kernel
Calculate Morphology Properties (6)	Input		Method		Output
	Population : Nuclei Selected Selected		Method : STAR		Property Prefix : Cell STAR RNA
	Region : Cell		Channel : SYTO 14
			Symmetry
			Threshold Compactness
			Axial
			Radial
			Profile
			Profile Inner Region : Nucleus
			Profile Width : 4 px
			Sliding Parabola
			Curvature : 10
			Texture SER
			Scale : 1 px
			Normalization by : Kernel
Calculate Morphology Properties (8)	Input		Method		Output
	Population : Nuclei Selected Selected		Method : STAR		Property Prefix : Nucleus
	Region : Nucleus		Channel : HOECHST 33342
			Symmetry
			Threshold Compactness
			Axial
			Radial
			Profile
			Profile Width : 4 px
			Sliding Parabola
			Curvature : 10
			Texture SER
			Scale : 1 px
			Normalization by : Kernel
Define Results	Results
	Method : List of Outputs
	Population : MultiNucleated Cells Selected
	Number of Objects
	Number of Nuclei Selected Selected- Nuclei per cell : Mean+StdDev
	Population : Nuclei Selected Selected
	Number of Objects
	Apply to All : Median
	Nucleus Area [µm²] : Median
	Nucleus Roundness : Median
	Nucleus Width [µm] : Median
	Nucleus Length [µm] : Median
	Intensity Nucleus ER Mean : Median
	Intensity Nucleus ER Median : Median
	Intensity Nucleus ER Sum : Median
	Intensity Nucleus ER Quantile 50% : Median
	Intensity Nucleus ER Contrast : Median
	Intensity Cytoplasm ER Mean : Median
	Intensity Cytoplasm ER Median : Median
	Intensity Cytoplasm ER Sum : Median
	Intensity Cytoplasm ER Quantile 75% : Median
	Intensity Cytoplasm ER Contrast : Median
	Intensity Nucleus DNA Mean : Median
	Intensity Nucleus DNA Median : Median
	Intensity Nucleus DNA Sum : Median
	Intensity Nucleus DNA Quantile 75% : Median
	Intensity Nucleus DNA Contrast : Median
	Intensity Cytoplasm Mito Mean : Median
	Intensity Cytoplasm Mito Median : Median
	Intensity Cytoplasm Mito Sum : Median
	Intensity Cytoplasm Mito Quantile 75% : Median
	Intensity Cytoplasm Mito Contrast : Median
	Intensity Cytoplasm RNA Mean : Median
	Intensity Cytoplasm RNA Median : Median
	Intensity Cytoplasm RNA Sum : Median
	Intensity Cytoplasm RNA Quantile 75% : Median
	Intensity Cytoplasm RNA Contrast : Median
	Intensity Nucleus RNA Mean : Median
	Intensity Nucleus RNA Median : Median
	Intensity Nucleus RNA Sum : Median
	Intensity Nucleus RNA Quantile 75% : Median
	Intensity Nucleus RNA Contrast : Median
	Cytoplasm ER SER Spot 2 px : Median
	Cytoplasm ER SER Hole 2 px : Median
	Cytoplasm ER SER Edge 2 px : Median
	Cytoplasm ER SER Ridge 2 px : Median
	Cytoplasm ER SER Valley 2 px : Median
	Cytoplasm ER SER Saddle 2 px : Median
	Cytoplasm ER SER Bright 2 px : Median
	Cytoplasm ER SER Dark 2 px : Median
	Cytoplasm Mito SER Spot 2 px : Median
	Cytoplasm Mito SER Hole 2 px : Median
	Cytoplasm Mito SER Edge 2 px : Median
	Cytoplasm Mito SER Ridge 2 px : Median
	Cytoplasm Mito SER Valley 2 px : Median
	Cytoplasm Mito SER Saddle 2 px : Median
	Cytoplasm Mito SER Bright 2 px : Median
	Cytoplasm Mito SER Dark 2 px : Median
	Nucleus RNA SER Spot 2 px : Median
	Nucleus RNA SER Hole 2 px : Median
	Nucleus RNA SER Edge 2 px : Median
	Nucleus RNA SER Ridge 2 px : Median
	Nucleus RNA SER Valley 2 px : Median
	Nucleus RNA SER Saddle 2 px : Median
	Nucleus RNA SER Bright 2 px : Median
	Nucleus RNA SER Dark 2 px : Median
	Cytoplasm RNA SER Spot 2 px : Median
	Cytoplasm RNA SER Hole 2 px : Median
	Cytoplasm RNA SER Edge 2 px : Median
	Cytoplasm RNA SER Ridge 2 px : Median
	Cytoplasm RNA SER Valley 2 px : Median
	Cytoplasm RNA SER Saddle 2 px : Median
	Cytoplasm RNA SER Bright 2 px : Median
	Cytoplasm RNA SER Dark 2 px : Median
	Nucleus Hoechst SER Spot 2 px : Median
	Nucleus Hoechst SER Hole 2 px : Median
	Nucleus Hoechst SER Edge 2 px : Median
	Nucleus Hoechst SER Ridge 2 px : Median
	Nucleus Hoechst SER Valley 2 px : Median
	Nucleus Hoechst SER Saddle 2 px : Median
	Nucleus Hoechst SER Bright 2 px : Median
	Nucleus Hoechst SER Dark 2 px : Median
	Cytoplasm ER SER Spot 1 px : Median
	Cytoplasm ER SER Hole 1 px : Median
	Cytoplasm ER SER Edge 1 px : Median
	Cytoplasm ER SER Ridge 1 px : Median
	Cytoplasm ER SER Valley 1 px : Median
	Cytoplasm ER SER Saddle 1 px : Median
	Cytoplasm ER SER Bright 1 px : Median
	Cytoplasm ER SER Dark 1 px : Median
	Cytoplasm MitoTracker Deep Red SER Spot 1 px : Median
	Cytoplasm MitoTracker Deep Red SER Hole 1 px : Median
	Cytoplasm MitoTracker Deep Red SER Edge 1 px : Median
	Cytoplasm MitoTracker Deep Red SER Ridge 1 px : Median
	Cytoplasm MitoTracker Deep Red SER Valley 1 px : Median
	Cytoplasm MitoTracker Deep Red SER Saddle 1 px : Median
	Cytoplasm MitoTracker Deep Red SER Bright 1 px : Median
	Cytoplasm MitoTracker Deep Red SER Dark 1 px : Median
	Nucleus RNA SER Spot 1 px : Median
	Nucleus RNA SER Hole 1 px : Median
	Nucleus RNA SER Edge 1 px : Median
	Nucleus RNA SER Ridge 1 px : Median
	Nucleus RNA SER Valley 1 px : Median
	Nucleus RNA SER Saddle 1 px : Median
	Nucleus RNA SER Bright 1 px : Median
	Nucleus RNA SER Dark 1 px : Median
	Cytoplasm RNA SER Spot 1 px : Median
	Cytoplasm RNA SER Hole 1 px : Median
	Cytoplasm RNA SER Edge 1 px : Median
	Cytoplasm RNA SER Ridge 1 px : Median
	Cytoplasm RNA SER Valley 1 px : Median
	Cytoplasm RNA SER Saddle 1 px : Median
	Cytoplasm RNA SER Bright 1 px : Median
	Cytoplasm RNA SER Dark 1 px : Median
	Nucleus HOECHST 33342 SER Spot 1 px : Median
	Nucleus HOECHST 33342 SER Hole 1 px : Median
	Nucleus HOECHST 33342 SER Edge 1 px : Median
	Nucleus HOECHST 33342 SER Ridge 1 px : Median
	Nucleus HOECHST 33342 SER Valley 1 px : Median
	Nucleus HOECHST 33342 SER Saddle 1 px : Median
	Nucleus HOECHST 33342 SER Bright 1 px : Median
	Nucleus HOECHST 33342 SER Dark 1 px : Median
	Cytoplasm ER SER Spot 0 px : Median
	Cytoplasm ER SER Hole 0 px : Median
	Cytoplasm ER SER Edge 0 px : Median
	Cytoplasm ER SER Ridge 0 px : Median
	Cytoplasm ER SER Valley 0 px : Median
	Cytoplasm ER SER Saddle 0 px : Median
	Cytoplasm ER SER Bright 0 px : Median
	Cytoplasm ER SER Dark 0 px : Median
	Cytoplasm MitoTracker Deep Red SER Spot 0 px : Median
	Cytoplasm MitoTracker Deep Red SER Hole 0 px : Median
	Cytoplasm MitoTracker Deep Red SER Edge 0 px : Median
	Cytoplasm MitoTracker Deep Red SER Ridge 0 px : Median
	Cytoplasm MitoTracker Deep Red SER Valley 0 px : Median
	Cytoplasm MitoTracker Deep Red SER Saddle 0 px : Median
	Cytoplasm MitoTracker Deep Red SER Bright 0 px : Median
	Cytoplasm MitoTracker Deep Red SER Dark 0 px : Median
	Nucleus RNA SER Spot 0 px : Median
	Nucleus RNA SER Hole 0 px : Median
	Nucleus RNA SER Edge 0 px : Median
	Nucleus RNA SER Ridge 0 px : Median
	Nucleus RNA SER Valley 0 px : Median
	Nucleus RNA SER Saddle 0 px : Median
	Nucleus RNA SER Bright 0 px : Median
	Nucleus RNA SER Dark 0 px : Median
	Cytoplasm RNA SER Spot 0 px : Median
	Cytoplasm RNA SER Hole 0 px : Median
	Cytoplasm RNA SER Edge 0 px : Median
	Cytoplasm RNA SER Ridge 0 px : Median
	Cytoplasm RNA SER Valley 0 px : Median
	Cytoplasm RNA SER Saddle 0 px : Median
	Cytoplasm RNA SER Bright 0 px : Median
	Cytoplasm RNA SER Dark 0 px : Median
	Nucleus HOECHST 33342 SER Spot 0 px : Median
	Nucleus HOECHST 33342 SER Hole 0 px : Median
	Nucleus HOECHST 33342 SER Edge 0 px : Median
	Nucleus HOECHST 33342 SER Ridge 0 px : Median
	Nucleus HOECHST 33342 SER Valley 0 px : Median
	Nucleus HOECHST 33342 SER Saddle 0 px : Median
	Nucleus HOECHST 33342 SER Bright 0 px : Median
	Nucleus HOECHST 33342 SER Dark 0 px : Median
	Cell Area [µm²] : Median
	Cell Roundness : Median
	Cell Width [µm] : Median
	Cell Length [µm] : Median
	Nucleus Area [µm²] (2) : Median
	Nucleus Roundness (2) : Median
	Nucleus Width [µm] (2) : Median
	Nucleus Length [µm] (2) : Median
	STAR Properties (Cell STAR ER) : Median
	STAR Properties (Cell STAR MITO) : Median
	STAR Properties (Cell STAR RNA) : Median
	STAR Properties (Nucleus) : Median
	Object Results
	Population : MultiNucleated Cells : None
	Population : Nuclei : None
	Population : Nuclei Selected : None
	Population : MultiNucleated Cells Selected : None
	Population : Nuclei Selected Selected : None
